# Supplementary material for: Neurological Manifestations and High Viral Load as Independent Predictors of Mortality in Severe Fever With Thrombocytopenia Syndrome
Source: Open Forum Infect Dis. 2025 Dec 30;13(1):ofaf803. doi: 10.1093/ofid/ofaf803 (PMC12780883; doi:10.1093/ofid/ofaf803)
Supplement: ofaf803_Supplementary_Data [file ofaf803_supplementary_data.zip]

Archive with 2 entries (2 files):
- F S1.tif
- supplementary figure legend.docx
